# Supplementary material for: Astaxanthin activated the SLC7A11/GPX4 pathway to inhibit ferroptosis and enhance autophagy, ameliorating dry eye disease
Source: Front Pharmacol. 2024 Aug 19;15:1407659. doi: 10.3389/fphar.2024.1407659 (PMC11366873; doi:10.3389/fphar.2024.1407659)
Supplement: Supplementary file 6 [file Table1.XLSX]

## Sheet: Sheet1
DMT1	NC	70	90	120		fig2e	gp	0.810693	0.768252	0.981244	0.378806
	1.05702	0.422884	0.97041	0.365177				0.606396	0.391137	0.403508	0.219612		fig3a	0	0.972947	1.07272	1.25075	0.972947	1.07272	1.25075	0.972947	1.07272	1.25075		fig4a	0.935479	0.509491	0.571497	0.468563	0.667216		fig5b	8.12064	3.39078	5.04708	6.18672				fig6b	0.234	0.109	129.73	14.158
	0.939523	0.33642	0.705475	0.265478				0.542182	0.369111	0.393228	0.179762			1	1.11033	1.02133	1.22603	1.03995	1.08727	1.02094	1.37981	1.14361	1.18113			0.877695	0.472575	0.39979	0.472006	0.602425			8.70836	3.8712	5.74286	6.90218					0.123	0.087	111.264	5.53
	1.07923	0.389132	0.810378	0.272942				0.665212	0.620098	0.78896	0.28556			5	1.29167	1.05178	0.921361	1.24221	1.10417	1.10298	1.08009	1.11151	1.01658			1.03488	0.488144	0.624222	0.619192	0.674222			9.12278	4.28942	5.12439	6.6434					0.091	0.212	139.078	4.087
	0.933033			0.300756			slc7a11	1.48826	0.860406	1.23458	1.4806			10	0.977601	1.0767	1.1629	1.30294	1.39208	1.48222	1.80578	2.04635	1.43043			1.02644	0.487036	0.391108	0.572725	0.744132
FTH	NC	70	90	120				1.00098	1.00703	1.06235	0.981825			25	1.15069	1.02533	0.90482	1.03995	1.08727	1.02094	0.66198	0.57219	0.784156							0.726268										fig6e	21.604	23.723	47.952	34.143
	0.997692	0.873573	0.948246	0.268563										50	0.803503	0.635599	0.732934	0.942209	1.00417	1.10298	0.321536	0.395617	0.354989							0.836129		fig5a	0.935479	0.509491	0.571497	0.799731	0.558114				20.552	21.183	44.2	35.691		fig8b	0.0741767	0.796591	0.143483
	0.97716	0.917004	0.99539	0.283876										100	0.530958	0.658263	0.739641	0.902938	0.892078	0.782217	0.258509	0.2492	0.255891										0.877695	0.472575	0.39979	0.878114	0.833623				23.098	19.49	50.186	29.189			0.15274	1.11987	0.185344
	1.02574	1.22688					fig2a	1.21566	1.15788	1.00591	0.505196														fig4b	0.138216	0.0307715	0.202131	0.09566				1.03488	0.488144	0.624222	0.836257	0.703114						56.842
								1.03401	0.973614	1.00703	0.505103		fig3b	1.21566	0.505196	0.639494	0.712499	0.991467								0.142081	0.0265108	0.213375	0.09566				1.02644	0.487036	0.391108	0.975659	0.726707						48.743			fig8c	0.64916	0.0749016	1.13182
HEPH	1.00347	0.240371	0.908568	0.12428										1.03401	0.505103	0.625143	0.855425	1.00272								0.156462	0.025564	0.199515	0.0833474																		0.563765	0.0861336	1.07072
	0.99654	0.326088	0.865537	0.168599			fig2b	8.12064	7.05314	5.76271	3.39078						0.929991	0.907815								0.158564		0.209816				fig5e	0.119732	0.151145	0.162131	0.184727	0.17432	0.15716
FPN	0.952638	3.99077	4.49504	2.57279				8.70836	8.42537	6.93125	3.8712		fig3c	25.365	10.131	63.939	20.506											0.253918					0.128392	0.145044	0.193375	0.16797	0.252869	0.160074								fig8e	0.261146	0.921226	1.00903
	1.04972	3.24151	4.16505	2.20891				9.12278	7.08798	11.0596	4.28942			15.461	16.32	60.167	20.038								fig4c	0.119732	0.0307715	0.17432	0.133497				0.130896	0.166993	0.179515	0.177903	0.326001	0.159102									0.208772	1.09538	0.773721
				2.1785										17.265	16.589	67.553	33.534									0.128392	0.0265108	0.252869	0.152966				0.138216		0.209816		0.326001
TFRC	1.12117	1.39636	1.84463	2.24752			fig2c	0.119732	0.168894	0.202131	0.17432			18.873	12.781		30.939									0.130896	0.025564	0.326001	0.143231				0.142081		0.183918											fig9b	0	15	12
	0.64842	1.11858	1.50873	2.96562				0.128392	0.17178	0.213375	0.252869															0.138216		0.326001					0.156462														2	14	14
	0.891929	1.05093	1.63959	1.88993				0.130896	0.181093	0.199515	0.326001		fig3h	0.138216	0.132212	0.202131	0.106275									0.142081							0.158564														1	16	13
FTL	0.963707	1.14605	0.788218	1.34879				0.138216	0.219159	0.209816	0.326001			0.142081	0.136477	0.213375	0.0901028									0.156462																					2	13	12
	1.06191	0.850667	0.793701	1.38671				0.142081	0.154263	0.253918				0.156462	0.119418	0.199515	0.0300343									0.158564						fig5d	0.332714	0.376113	0.492558	0.503951	0.620181	0.696775
	0.97716	1.27162						0.156462	0.173269	0.184693				0.158564		0.184693									fig4e	21.121	21.468	70.999	12.236				1.01255	0.354941	0.525848	0.918226	0.662936	0.392947								fig9c	8.12064	3.39078	5.04708
	0.848704	0.925518	0.770215	1.43727				0.158564	0.159844				fig3i	0.119732	0.132212	0.17432	0.149311									33.011	12.728	60.406	34.051				0.287218	0.373249	0.359431	0.728689	0.604121	0.587246									8.70836	3.8712	5.24286
	1.16743	0.998845	0.749154	1.61702										0.128392	0.136477	0.252869	0.152076									23.701	11.955	50.792	21.045																		9.12278	4.28942	5.12439
	1.00928	0.76755	0.872564	1.54043			fig2G	3.082	14.433		165.118			0.130896	0.119418	0.326001	0.135486									33.119	15.492	57.834	20.303
CP	1.1487	0.920188	1.46652	2.93952				1.309		49.917	106.755			0.138216												20.258	21.29	61.289	20.029																	fig9f	0.133801	0.177317	0.192606
	0.870551		1.06098					1.181	15.209	61.075				0.142081											fig4g	0.234	18.76	106.848	14.453																		0.13958	0.182184	0.184608
	1.19196	1.50873	2.6087	3.63847										0.156462												0.123	20.192	187.222	19.613																		0.122827	0.161395	0.241611
	0.988514	1.30435	1.88339	3.76678										0.158564												0.091	15.32	178.735	19.973																		0.12157	0.172089	0.191726
	0.848704	1.26868	2.03261										fig3e	0.452	0.298	150.197	6.679											122.608																			0.143413	0.166976	0.23401
Steap3	0.82932	1.36199	1.58008											0.358	0.837	123.948	6.088																														0.139418	0.192325	0.187277
	1.13288	1.39496	1.48452											0.251	0.222	89.743	5.623																														0.142614	0.223151	0.223151
	1.06437	1.39496	1.44393	2.92817
	1.02811	2.04202	2.23457	3.73213																																										fig9e	1.79623	0.499205	0.530147
	0.972655	1.75321	4.31691																																												1.72438	0.532952	0.526814
		1.28343	1.21419
NCOA4	0.831238	2.04202	3.89062	3.81055																																											1.02108	0.467437	0.402035
	1.09682	1.65864	2.79496	3.18215																																											1.00769	0.418482	0.321431
	1.09682	2.23457	3.36359	3.65533
	1.12506
	0.888843
fig1B	24.517	36.73	42.982	53.562
	19.562	37.131	55.847	54.347
	25.9	36.175	41.547	53.885
fig1d	0.810693	0.768252	0.981244	0.378806
	0.606396	0.391137	0.403508	0.219612
	0.542182	0.369111	0.393228	0.179762
	0.665212	0.620098	0.78896	0.28556
[truncated: 1 more columns]
